# Supplementary material for: Antarctotrechus balli sp. n. (Carabidae, Trechini): the first ground beetle from Antarctica
Source: Zookeys. 2016 Nov 23;(635):109–22. doi: 10.3897/zookeys.635.10535 (PMC5126512; doi:10.3897/zookeys.635.10535)
Supplement: XML Treatment for Antarctotrechus balli [file zookeys.635.10535-treatment2.xml]

<!DOCTYPE tp:taxon-treatment
  PUBLIC "-//TaxonX//DTD Taxonomic Treatment Publishing DTD v0 20100105//EN" "tax-treatment-NSO.dtd">
<tp:taxon-treatment xmlns:tp="http://www.plazi.org/taxpub"><tp:treatment-meta><kwd-group><label>Taxon classification</label><kwd><named-content content-type="kingdom">Animalia</named-content></kwd><kwd><named-content content-type="order">Coleoptera</named-content></kwd><kwd><named-content content-type="family">Carabidae</named-content></kwd></kwd-group><mixed-citation publication-type="journal"><person-group><name><surname>Ashworth</surname><given-names>Allan C</given-names></name><name><surname>Erwin</surname><given-names>Terry L.</given-names></name></person-group><article-title><italic><tp:taxon-name><tp:taxon-name-part taxon-name-part-type="genus">Antarctotrechus</tp:taxon-name-part> <tp:taxon-name-part taxon-name-part-type="species">balli</tp:taxon-name-part></tp:taxon-name></italic> sp. n. (<tp:taxon-name><tp:taxon-name-part taxon-name-part-type="family">Carabidae</tp:taxon-name-part></tp:taxon-name>, <tp:taxon-name><tp:taxon-name-part taxon-name-part-type="tribe">Trechini</tp:taxon-name-part></tp:taxon-name>): the first ground beetle from Antarctica</article-title><source>Zookeys</source><day>23</day><month>11</month><year>2016</year><volume>2016</volume><issue>635</issue><fpage>109</fpage><lpage>122</lpage><pub-id pub-id-type="doi">10.3897/zookeys.635.10535</pub-id></mixed-citation></tp:treatment-meta><tp:nomenclature><tp:taxon-name>
            <tp:taxon-name-part taxon-name-part-type="genus">Antarctotrechus</tp:taxon-name-part>
            <tp:taxon-name-part taxon-name-part-type="species">balli</tp:taxon-name-part>
            <object-id xmlns:xlink="http://www.w3.org/1999/xlink" content-type="zoobank" xlink:type="simple">http://zoobank.org/B5A220C2-B707-489D-ACCD-03980BD2A231</object-id>
          </tp:taxon-name><tp:taxon-authority>Ashworth &amp; Erwin</tp:taxon-authority><tp:taxon-status xmlns:xlink="http://www.w3.org/1999/xlink" xlink:type="simple">sp. n.</tp:taxon-status></tp:nomenclature><tp:treatment-sec sec-type="Holotype" id="SECID0ECFAE"><title>Holotype</title><p>(sex unknown), a right elytron. <bold>Antarctica</bold>, Oliver Bluffs, Beardmore Glacier region, Meyer Desert Formation, <named-content xmlns:xlink="http://www.w3.org/1999/xlink" content-type="dwc:verbatimCoordinates" xlink:type="simple"><named-content content-type="geo-json" specific-use="{&#34;type&#34;:&#34;Point&#34;,&#34;coordinates&#34;:[166.657500,-85.117222]}" id="NCID0ENFAE" xlink:type="simple">85.117222°S, 166.657500°E</named-content></named-content>, (Allan Ashworth 2003) (<named-content xmlns:xlink="http://www.w3.org/1999/xlink" content-type="dwc:institutional_code" xlink:type="simple">NMNH</named-content>: ADP147741).</p></tp:treatment-sec><tp:treatment-sec sec-type="Derivation of genus name" id="SECID0EWFAE"><title>Derivation of genus name.</title><p><italic><tp:taxon-name><tp:taxon-name-part taxon-name-part-type="genus">Antarctotrechus</tp:taxon-name-part></tp:taxon-name></italic> refers to its relationship with the <tp:taxon-name><tp:taxon-name-part taxon-name-part-type="tribe">Trechini</tp:taxon-name-part></tp:taxon-name> and the place where the specimens were found.</p><!--PageBreak--></tp:treatment-sec><tp:treatment-sec sec-type="Derivation of specific epithet" id="SECID0EJGAE"><title>Derivation of specific epithet.</title><p>The epithet, <italic><tp:taxon-name><tp:taxon-name-part taxon-name-part-type="species">balli</tp:taxon-name-part></tp:taxon-name></italic>, is a Latinized eponym based on the family name of George E. Ball, Carabidologist, and academic leader of a host of younger carabidologists, in celebration of his 90<sup>th</sup> birthday, September 26, 2016.</p></tp:treatment-sec><tp:treatment-sec sec-type="Proposed english vernacular name" id="SECID0E2GAE"><title>Proposed english vernacular name.</title><p>Ball’s Antarctic Tundra Beetle.</p></tp:treatment-sec><tp:treatment-sec sec-type="diagnosis" id="SECID0EAHAE"><title>Diagnosis.</title><p>Only the left and right elytra known (Figure <xref ref-type="fig" rid="F5">5</xref>). They are from two individuals. Form as in alate Neaustral trechines in the genus <italic><tp:taxon-name><tp:taxon-name-part taxon-name-part-type="genus">Trechisibus</tp:taxon-name-part></tp:taxon-name></italic> Motschulsky 1862. Lack of recurrent groove as in Andean and Pampas trechines in the genera <italic><tp:taxon-name><tp:taxon-name-part taxon-name-part-type="genus">Oxytrechus</tp:taxon-name-part></tp:taxon-name></italic> <xref ref-type="bibr" rid="B17">Jeannel 1927</xref> and <italic><tp:taxon-name><tp:taxon-name-part taxon-name-part-type="genus">Pseudocnides</tp:taxon-name-part></tp:taxon-name></italic> <xref ref-type="bibr" rid="B17">Jeannel 1927</xref>, respectively. Placement of mid-discal elytral setiferous pore as in <italic><tp:taxon-name><tp:taxon-name-part taxon-name-part-type="genus">Trechisibus</tp:taxon-name-part></tp:taxon-name></italic> and other trechines, Placement of preapical in third interneur unique (Figures <xref ref-type="fig" rid="F6">6</xref>–<xref ref-type="fig" rid="F7">7</xref>). Absence of apical elytral setiferous pore in third interneur unique.</p><fig id="F5" position="float" orientation="portrait"><label>Figure 5.</label><caption><p>Fossils of the left and right elytra of <italic><tp:taxon-name><tp:taxon-name-part taxon-name-part-type="genus">Antarctotrechus</tp:taxon-name-part> <tp:taxon-name-part taxon-name-part-type="species">balli</tp:taxon-name-part></tp:taxon-name></italic> sp. n. <bold>A</bold> The left elytron, 2.36 mm in length, is designated as the paratype (<named-content xmlns:xlink="http://www.w3.org/1999/xlink" content-type="dwc:institutional_code" xlink:type="simple">USNM</named-content>: ADP147732). A small part of the right elytron of the same individual is attached along the suture near the apex. The siltstone matrix is visible along the outer margin near the apex. The small rhomb-shaped crystals on the surface are authigenic calcite <bold>B</bold> The right elytron is designated as the holotype. (<named-content xmlns:xlink="http://www.w3.org/1999/xlink" content-type="dwc:institutional_code" xlink:type="simple">NMNH</named-content>: ADP147741). The elytron is 2.40 mm in length. The base is deformed by a crack and concealed by sediment grains. A small part of the left elytron of the same individual is still attached along the suture near the base.</p></caption><graphic xmlns:xlink="http://www.w3.org/1999/xlink" xlink:href="zookeys-635-109-g005.jpg" position="float" orientation="portrait" xlink:type="simple" id="oo_112164.jpg"/></fig><fig id="F6" position="float" orientation="portrait"><label>Figure 6.</label><caption><p>Fossil of right elytron of <italic><tp:taxon-name><tp:taxon-name-part taxon-name-part-type="genus">Antarctotrechus</tp:taxon-name-part> <tp:taxon-name-part taxon-name-part-type="species">balli</tp:taxon-name-part></tp:taxon-name></italic> sp. n. and elytra of three species of Neaustral <italic><tp:taxon-name><tp:taxon-name-part taxon-name-part-type="genus">Trechisibus</tp:taxon-name-part></tp:taxon-name></italic> spp. with line drawings of each showing 3<sup>rd</sup> interval setigerous pores and recurrent grooves of the latter.</p></caption><graphic xmlns:xlink="http://www.w3.org/1999/xlink" xlink:href="zookeys-635-109-g006.jpg" position="float" orientation="portrait" xlink:type="simple" id="oo_112165.jpg"/></fig><fig id="F7" position="float" orientation="portrait"><label>Figure 7.</label><caption><p>Comparison of the apices of the fossil right elytron <italic><tp:taxon-name><tp:taxon-name-part taxon-name-part-type="genus">Antarctotrechus</tp:taxon-name-part> <tp:taxon-name-part taxon-name-part-type="species">balli</tp:taxon-name-part></tp:taxon-name></italic> sp. n. and a modern <italic><tp:taxon-name><tp:taxon-name-part taxon-name-part-type="genus">Trechisibus</tp:taxon-name-part></tp:taxon-name></italic> sp. with line drawings of each showing 3<sup>rd</sup> interval setigerous pores and recurrent grooves of the latter. An isodiametric microornament is partially visible on the fossil.</p></caption><graphic xmlns:xlink="http://www.w3.org/1999/xlink" xlink:href="zookeys-635-109-g007.jpg" position="float" orientation="portrait" xlink:type="simple" id="oo_112166.jpg"/></fig></tp:treatment-sec><tp:treatment-sec sec-type="description" id="SECID0EZLAE"><title>Description.</title><p>(Figures <xref ref-type="fig" rid="F5">5</xref>–<xref ref-type="fig" rid="F7">7</xref>). <italic>Size</italic>: Elytron length and width within range of <italic><tp:taxon-name><tp:taxon-name-part taxon-name-part-type="genus">Trechisibus</tp:taxon-name-part></tp:taxon-name></italic> species, Length 2.36 mm, W = 0.85 mm.</p><p>
            <italic>Color</italic>: Typically trechine brown.</p><p>
            <italic>Luster</italic>: Unknown due to deposition and lithification processes over ~ 20 -14 Ma.</p><p>
            <italic>Microsculpture</italic>: Apparently isodiametric.</p><p>
            <italic>Head</italic>: Unknown.</p><p>
            <italic>Prothorax</italic>: Unknown.</p><!--PageBreak--><p>
            <italic>Pterothorax</italic>: Shape of humerus (compare Figure <xref ref-type="fig" rid="F5">5</xref>) not sloped, indicating the adult was possibly fully winged.</p><p>
            <italic>Legs</italic>: Unknown.</p><p>
            <italic>Abdomen</italic>: Unknown.</p><p>
            <italic>Male genitalia</italic>: Unknown.</p><p>
            <italic>Female genitalia</italic>: Unknown.</p><!--PageBreak--></tp:treatment-sec><tp:treatment-sec sec-type="Dispersal potential" id="SECID0E5NAE"><title>Dispersal potential.</title><p>If these beetles were macropterous (see above), they were likely capable of flight. <italic><tp:taxon-name><tp:taxon-name-part taxon-name-part-type="genus">Trechisibus</tp:taxon-name-part></tp:taxon-name></italic> adults are moderately swift and agile runners, so likely were adults of <italic><tp:taxon-name><tp:taxon-name-part taxon-name-part-type="genus">Antarctotrechus</tp:taxon-name-part> <tp:taxon-name-part taxon-name-part-type="species">balli</tp:taxon-name-part></tp:taxon-name></italic>. All known species of <italic><tp:taxon-name><tp:taxon-name-part taxon-name-part-type="genus">Tasmanorites</tp:taxon-name-part></tp:taxon-name></italic> are brachypterous.</p></tp:treatment-sec><tp:treatment-sec sec-type="material" id="SECID0E3OAE"><title>Other specimens examined.</title><p>A left elytron also from the type locality is designated as the paratype. This specimen is reposited in the collections of the <named-content xmlns:xlink="http://www.w3.org/1999/xlink" xlink:type="simple" content-type="institution" xlink:href="http://grbio.org/institution/smithsonian-institution" id="NCID0ECPAE">Smithsonian Institution</named-content> <named-content xmlns:xlink="http://www.w3.org/1999/xlink" xlink:type="simple" content-type="institution" xlink:href="http://grbio.org/institution/national-museum" id="NCID0EHPAE">National Museum of Natural History</named-content> (<named-content xmlns:xlink="http://www.w3.org/1999/xlink" content-type="dwc:institutional_code" xlink:type="simple">NMNH</named-content>:ADP147732).</p></tp:treatment-sec><ref-list><ref id="B17"><mixed-citation xmlns:xlink="http://www.w3.org/1999/xlink" xlink:type="simple">
          <person-group><name name-style="western"><surname>Jeannel</surname><given-names>R</given-names></name></person-group> (<year>1927</year>) <article-title>Monographie des <tp:taxon-name><tp:taxon-name-part taxon-name-part-type="subfamily">Trechinae</tp:taxon-name-part></tp:taxon-name>. Morphologie comparée et distribution géographique d’un groupe de Coléoptères (2em livr).</article-title> <source>L’Abeille Journal d’Entomologie</source> <volume>33</volume>: <fpage>1</fpage>–<lpage>592</lpage>.</mixed-citation></ref></ref-list></tp:taxon-treatment>
